# Supplementary material for: Reduced Arbuscular Mycorrhizal Fungi (AMF) Diversity in Light and Moderate Fire Sites in Taiga Forests, Northeast China
Source: Microorganisms. 2023 Jul 19;11(7):1836. doi: 10.3390/microorganisms11071836 (PMC10385377; doi:10.3390/microorganisms11071836)
Supplement: Supplementary file 1 [file microorganisms-11-01836-s001.zip]

Archive with 1 entries (1 files):
- microorganisms-2496341-supplementary.pdf
